# Supplementary material for: Binder-Free Fabrication of Prussian Blue Analogues Based Electrocatalyst for Enhanced Electrocatalytic Water Oxidation
Source: Molecules. 2022 Sep 27;27(19):6396. doi: 10.3390/molecules27196396 (PMC9571080; doi:10.3390/molecules27196396)
Supplement: Supplementary file 1 [file molecules-27-06396-s001.zip]

Archive with 1 entries (1 files):
- molecules-1904219-supplementary.pdf
